# Supplementary material for: Patterns in Benthic Biodiversity Link Lake Trophic Status to Structure and Potential Function of Three Large, Deep Lakes
Source: PLoS One. 2015 Jan 16;10(1):e0117024. doi: 10.1371/journal.pone.0117024 (PMC4296932; doi:10.1371/journal.pone.0117024)
Supplement: S1 File — (XLSX) [file pone.0117024.s003.xlsx]

## Sheet: Sheet1
Data in support of "Patterns in benthic biodiversity link lake trophic status to structure and potential function of three large, deep lakes" by Hayford BL, Caires AM, Chandra S, Girdner, SF.
Lake	Depth zone	Site Code	Depth of sample (m)	Latitude	Longitude	Ablabesmyia	Chironomini	Chironomus	Cladopelma	Cladotanytarsus	Conchapelopea	Constempellina	Corynoneura	Cricotopus	Cricotopus/Orthocladius/Paratrichocladius	Cryptochironomus	Cryptotendipes	Dicrotendipes	Endochironomus	Heterotrissocladius marcidus group	Heterotrissocladius subpilosus group	Lauterborniella	Microchironomus	Micropsectra	Microtendipes	Monodiamesa	Orthocladiinae	Orthocladius	Paracladius	Paracladopelma doris group	Parakiefferiella	Paralauterborniella	Paramerina	Paratanytarsus	Paratendipes albimanus	Phaenopsectra	Polypedilum (Polypedilum)	Potthastia longimana group	Procladius	Protanypus	Psectrocladius (Mesopsectrocladius)	Psectrocladius (Psectrocladius)	Pseudochironomus	Pseudodiamesa	Pseudosmittia	Rheocricotopus	Rheotanytarsus	Robackia demeigerei	Saetheria
Crater	CraterDP	CLB28	55	42.9316	-122.141	0	0	0	0	0	0	0	0	0	0	0	0	0	0	0	0	0	0	0	0	0	0	0	0	0	0	0	0	0	0	25.641	0	0	0	0	0	0	0	0	0	0	0	0	0
Crater	CraterDP	Cleet 10	40	No data		0	51.2821	0	0	0	0	0	0	0	0	0	0	0	0	0	25.641	0	0	0	0	0	0	0	0	0	0	0	0	0	0	0	0	0	0	0	0	25.641	0	0	0	0	0	0	0
Crater	CraterDP	Cleet 12	57	No data		0	0	0	0	0	0	0	0	0	0	0	0	0	0	0	25.641	0	0	0	0	0	0	0	0	0	0	0	0	0	0	0	0	0	0	0	0	0	0	0	0	0	0	0	0
Crater	CraterDP	Cleet 6	34	No data		0	0	0	0	0	0	0	0	0	0	0	0	0	0	0	230.769	0	0	0	0	0	0	0	0	0	0	0	0	0	0	0	0	0	0	0	0	0	0	0	0	0	0	0	0
Crater	CraterDP	Cleet 7	32	No data		0	0	0	0	0	0	0	0	0	0	0	0	0	25.641	0	384.615	0	0	0	0	0	0	0	0	0	0	0	0	0	0	76.9231	0	0	0	0	0	0	0	0	0	0	0	0	0
Crater	CraterDP	Cleet 8	45	No data		0	0	0	0	0	0	0	0	0	0	0	0	0	0	0	25.641	0	0	0	0	0	0	0	0	0	0	0	0	0	0	0	0	0	0	0	0	0	0	0	0	0	0	0	0
Crater	CraterDP	Cleet 9	40	No data		0	0	0	0	0	0	0	0	0	0	0	0	0	0	0	25.641	0	0	0	0	0	0	0	0	0	0	0	0	0	0	25.641	0	0	0	0	0	0	0	0	0	0	0	0	0
Crater	CraterDP	Spring 10	62	No data		0	0	51.2821	0	0	0	0	0	0	0	0	0	0	0	0	7333.33	0	0	0	0	0	0	153.846	0	0	0	0	0	0	0	0	0	0	0	0	0	0	0	0	0	0	0	0	0
Crater	CraterDP	Spring 4	36	No data		0	0	0	0	0	0	0	0	25.641	0	0	0	0	0	0	1948.72	0	0	0	0	0	0	282.051	0	0	0	0	0	0	0	0	0	0	0	0	0	0	0	0	0	0	0	0	0
Crater	CraterDP	Spring 5	33	No data		0	0	0	0	0	0	0	0	0	0	0	0	0	25.641	0	76.9231	0	0	0	0	0	0	256.41	0	0	0	0	0	0	0	0	0	0	0	0	0	25.641	0	0	0	0	0	0	0
Crater	CraterDP	Spring 6	37	No data		0	0	0	0	0	0	0	0	0	0	0	0	0	25.641	0	1128.21	0	0	0	0	0	0	923.077	0	0	0	0	0	0	0	0	0	0	25.641	0	0	0	0	0	0	0	0	0	0
Crater	CraterDP	Spring 7	50	No data		0	0	0	0	0	0	0	0	0	0	0	0	0	25.641	0	333.333	0	0	0	0	0	0	358.974	0	0	0	0	0	0	0	0	0	0	0	0	0	0	0	0	0	0	0	0	0
Crater	CraterDP	Spring 8	46	No data		0	0	0	0	0	0	0	0	0	0	0	0	0	25.641	0	1025.64	0	0	0	0	0	0	102.564	0	0	0	0	0	0	0	0	0	0	0	0	0	51.2821	0	0	0	0	0	0	0
Crater	CraterDP	Spring 9	61	No data		0	0	0	0	0	0	0	0	0	0	0	0	0	0	0	4153.85	0	0	0	0	0	0	0	0	0	0	0	0	0	0	0	0	0	0	0	0	0	0	0	0	0	0	0	0
Crater	CraterNS	CLB2	5.5	42.9782	-122.078	0	0	0	0	0	0	0	0	0	0	0	0	0	0	0	0	0	0	0	0	0	0	0	0	0	0	0	25.641	0	0	0	0	0	0	0	0	0	0	0	0	0	0	0	0
Crater	CraterNS	CLB4	3.25	42.9783	-122.078	0	0	0	0	0	0	0	0	0	0	0	0	0	0	0	0	0	0	0	0	0	0	0	0	25.641	0	0	0	0	0	25.641	25.641	0	0	0	0	0	0	0	0	0	0	0	0
Crater	CraterNS	CLB6	13	No data		0	0	0	0	0	0	0	0	0	25.641	0	0	0	0	0	51.2821	0	0	0	0	0	0	128.205	0	0	0	0	0	0	0	102.564	51.2821	0	0	0	0	0	0	0	0	0	0	0	0
Crater	CraterNS	CLB7	11	No data		0	0	0	0	0	0	0	0	0	0	0	0	0	0	0	0	0	0	0	0	0	0	0	0	0	0	0	0	0	0	25.641	0	0	0	0	0	0	0	0	0	0	0	0	0
Crater	CraterNS	CLB8	13	No data		0	0	0	0	0	0	0	0	0	0	0	0	0	0	0	0	0	0	0	0	0	0	0	0	0	0	0	0	0	0	25.641	0	0	0	0	0	0	0	0	0	0	0	0	0
Crater	CraterNS	Cleet 4	17	42.9784	-122.078	0	0	0	0	0	0	0	0	0	0	0	0	0	0	0	25.641	0	0	0	0	0	0	51.2821	0	0	0	0	0	0	0	25.641	25.641	0	0	0	0	0	0	0	0	0	0	0	0
Crater	CraterNS	Spring 3	20	No data		0	0	0	0	0	0	0	0	0	0	0	0	0	0	0	0	0	0	0	0	0	25.641	410.256	0	128.205	0	0	0	0	0	0	51.2821	0	0	0	0	179.487	0	0	0	0	0	0	0
Crater	CraterNS	Spring1	20	No data		0	0	0	0	0	0	0	0	76.9231	179.487	0	0	0	0	0	25.641	0	0	0	0	0	0	589.744	0	76.9231	0	0	0	0	0	0	25.641	0	0	0	0	0	0	0	0	0	0	0	0
Hövsgöl	HövsgölDP	401	62	50.5833	100.359	0	0	0	0	0	0	0	0	0	0	0	0	0	0	0	0	0	0	0	0	0	0	0	0	0	0	0	0	0	0	0	0	0	0	0	0	0	0	11.1111	0	0	0	0	0
Hövsgöl	HövsgölDP	403	45	50.5692	100.359	0	0	0	0	0	0	0	0	11.1111	0	0	0	0	0	0	0	0	0	0	0	0	0	0	0	0	0	0	0	0	0	0	0	0	0	0	0	0	0	11.1111	0	0	0	0	0
Hövsgöl	HövsgölDP	408	37	50.7406	100.282	0	0	0	0	0	0	0	0	0	0	0	0	0	0	0	0	0	0	0	0	0	0	0	11.1111	0	0	0	0	0	0	0	0	0	0	0	0	0	0	0	0	0	0	0	0
Hövsgöl	HövsgölDP	412	30	50.7072	100.442	0	0	0	0	0	0	0	0	0	0	0	0	0	0	0	0	0	0	0	0	0	0	0	22.2222	44.4444	0	0	0	0	0	0	0	0	0	0	0	0	0	0	0	0	0	0	0
Hövsgöl	HövsgölDP	416	30	50.8889	100.539	0	0	0	0	0	0	0	0	0	0	0	0	0	0	0	0	0	0	0	0	0	0	0	0	11.1111	0	0	0	0	0	0	0	0	0	11.1111	0	0	0	22.2222	0	0	0	0	0
Hövsgöl	HövsgölDP	431	35	51.31	100.76	0	0	0	0	0	0	0	0	0	0	0	0	0	0	11.1111	0	0	0	88.8889	0	0	0	33.3333	33.3333	11.1111	0	0	0	0	0	0	0	0	0	11.1111	0	0	0	33.3333	0	0	0	0	0
Hövsgöl	HövsgölDP	432	51	51.2969	100.747	0	0	0	0	0	0	0	0	11.1111	0	0	0	0	0	0	0	0	0	0	0	0	0	0	11.1111	0	0	0	0	0	0	0	0	0	0	0	0	0	0	0	0	0	0	0	0
Hövsgöl	HövsgölDP	440	40	51.1208	100.326	0	0	0	0	0	0	0	0	22.2222	0	0	0	0	0	22.2222	0	0	0	0	0	0	0	0	22.2222	0	0	0	0	0	0	0	0	0	11.1111	0	0	0	0	0	0	0	0	0	0
Hövsgöl	HövsgölDP	443	37	51.1178	100.685	0	0	0	0	0	0	0	0	0	0	0	0	0	0	0	0	0	0	11.1111	0	0	0	0	11.1111	0	0	0	0	0	0	0	0	0	0	0	0	0	0	11.1111	0	0	0	0	0
Hövsgöl	HövsgölDP	449	43	50.9947	100.673	0	0	0	0	0	0	0	0	0	0	0	0	0	0	0	0	0	0	77.7778	0	0	0	0	0	0	0	0	0	0	0	0	0	0	0	0	0	0	0	0	0	0	0	0	0
Hövsgöl	HövsgölDP	455	31	51.5161	100.624	0	0	0	0	0	0	0	0	0	0	0	0	0	0	0	0	0	0	0	0	0	0	133.333	44.4444	0	0	0	0	0	0	0	0	0	44.4444	0	0	0	0	0	0	0	0	0	0
Hövsgöl	HövsgölDP	456	48	51.5161	100.624	0	0	0	0	0	0	44.4444	0	0	0	0	0	0	0	88.8889	0	0	0	0	0	0	0	0	0	0	0	0	0	0	0	0	0	0	44.4444	0	0	0	0	0	0	0	0	0	0
Hövsgöl	HövsgölDP	461	38	51.4481	100.452	0	0	0	0	0	0	0	0	44.4444	0	0	0	0	0	0	0	0	0	44.4444	0	0	0	0	133.333	88.8889	0	0	0	0	0	0	0	0	0	0	0	0	0	44.4444	0	0	0	0	0
Hövsgöl	HövsgölNS	402	14	50.635	100.395	0	0	0	0	0	0	0	0	0	0	0	0	0	0	0	0	0	0	11.1111	0	0	0	0	0	11.1111	0	0	0	0	0	0	0	0	0	0	0	0	0	0	0	0	0	0	0
Hövsgöl	HövsgölNS	404	18	50.7508	100.279	0	0	0	0	0	0	0	0	11.1111	0	0	0	0	0	0	0	0	0	0	0	0	0	0	0	0	0	0	0	0	0	0	0	0	0	0	0	0	0	0	0	0	0	0	0
Hövsgöl	HövsgölNS	406	8.2	No data		0	0	0	0	0	0	0	0	11.1111	0	0	0	0	0	0	0	0	0	33.3333	0	0	0	0	0	88.8889	0	0	0	0	0	0	11.1111	0	55.5556	0	0	0	0	0	0	0	0	0	0
Hövsgöl	HövsgölNS	418	5	50.9447	100.252	0	0	0	0	0	0	0	0	0	0	0	0	0	0	22.2222	0	0	0	55.5556	0	0	0	0	0	111.111	0	0	0	0	0	0	0	0	11.1111	0	0	0	0	0	0	0	0	0	0
Hövsgöl	HövsgölNS	435	17	51.3028	100.266	0	0	0	0	0	0	0	0	0	0	0	0	0	0	0	0	0	0	0	0	0	0	0	0	11.1111	0	0	0	0	0	0	0	0	0	0	0	0	0	11.1111	0	0	0	0	0
Hövsgöl	HövsgölNS	438	21.5	51.1175	100.323	0	0	0	0	0	0	0	0	0	0	0	0	0	0	0	0	0	0	11.1111	0	0	0	0	0	0	0	0	0	0	0	0	0	0	0	0	0	0	0	0	0	0	0	0	0
Hövsgöl	HövsgölNS	444	12	51.1144	100.692	0	0	0	0	0	0	0	0	0	0	0	0	0	0	0	0	0	0	33.3333	0	11.1111	0	0	77.7778	11.1111	0	0	0	0	0	0	0	0	0	11.1111	0	0	0	33.3333	11.1111	0	0	0	0
Hövsgöl	HövsgölNS	445	18	51.0658	100.707	0	0	0	0	0	0	0	0	11.1111	0	0	0	0	0	0	0	0	0	44.4444	0	11.1111	0	0	22.2222	0	0	0	0	0	0	0	0	0	0	0	0	0	0	22.2222	0	0	0	0	0
Hövsgöl	HövsgölNS	448	22.5	50.9953	100.711	0	0	0	0	0	0	0	0	0	0	0	0	0	0	0	0	0	0	55.5556	0	11.1111	0	0	266.667	0	0	0	0	0	0	0	0	0	11.1111	0	0	0	0	0	0	0	0	0	0
Hövsgöl	HövsgölNS	452	2.5	No data		0	0	44.4444	0	0	0	0	0	0	0	0	0	0	0	0	0	0	0	11.1111	0	0	0	0	0	0	0	0	0	11.1111	0	0	0	0	22.2222	0	0	11.1111	0	11.1111	0	0	0	0	0
Hövsgöl	HövsgölNS	454	5	No data		0	0	0	0	0	0	400	0	0	0	0	0	0	0	1155.56	0	0	0	3377.78	0	44.4444	0	3288.89	933.333	577.778	0	0	0	44.4444	0	0	88.8889	0	355.556	0	0	0	0	0	0	0	0	0	0
Hövsgöl	HövsgölNS	458	4	No data		0	0	0	0	0	44.4444	222.222	0	0	0	0	0	0	0	0	0	0	0	2000	0	222.222	0	0	44.4444	488.889	0	0	0	0	0	0	1466.67	0	488.889	0	0	0	0	0	0	0	0	0	0
Hövsgöl	HövsgölNS	460	25	51.4544	100.442	0	0	0	0	0	0	0	0	0	0	0	0	0	0	0	0	0	0	0	0	0	0	0	222.222	222.222	0	0	0	0	0	0	0	0	0	0	0	0	0	88.8889	0	0	0	0	0
Hövsgöl	HövsgölNS	469	3	near 51.5923	near 100.5749	0	0	0	0	0	0	0	44.4444	0	0	0	0	0	0	0	0	0	0	933.333	44.4444	88.8889	0	88.8889	44.4444	0	0	0	0	800	0	0	533.333	0	311.111	0	0	0	0	44.4444	0	44.4444	0	0	0
Hövsgöl	HövsgölNS	470	13	near 51.5923	near 100.5749	0	0	0	0	0	0	0	0	0	0	0	0	0	0	0	0	0	0	266.667	0	177.778	0	0	88.8889	88.8889	0	0	0	266.667	0	0	88.8889	0	177.778	0	0	0	0	222.222	0	0	0	0	0
Hövsgöl	HövsgölNS	471	7	near 51.5923	near 100.5749	0	0	0	0	0	0	0	0	88.8889	0	0	0	0	0	0	0	0	0	1066.67	133.333	177.778	0	0	0	88.8889	0	0	0	711.111	0	0	1822.22	0	222.222	0	0	0	0	0	0	0	0	0	0
Hövsgöl	HövsgölNS	482	9	No data		0	0	0	0	0	0	0	0	0	0	0	0	0	0	0	0	0	0	44.4444	0	77.7778	0	0	333.333	0	0	0	0	33.3333	0	0	22.2222	0	88.8889	0	0	0	0	0	0	0	0	0	0
Hövsgöl	HövsgölNS	483	4	50.9681	100.521	0	0	0	0	0	0	0	0	0	0	0	0	0	0	44.4444	0	0	0	144.444	0	0	0	166.667	66.6667	11.1111	0	0	0	22.2222	0	0	11.1111	22.2222	66.6667	0	0	0	0	77.7778	0	0	0	0	0
Hövsgöl	HövsgölNS	486	18.5	50.9642	100.488	0	0	0	0	0	0	0	0	0	0	0	0	0	0	0	0	0	0	200	0	0	0	11.1111	0	0	0	0	0	0	0	0	0	0	0	33.3333	0	0	0	33.3333	0	0	0	0	0
Hövsgöl	HövsgölNS	488	17	50.7356	100.41	0	0	0	0	0	0	0	0	0	0	0	0	0	0	0	0	0	0	144.444	0	0	0	0	0	11.1111	0	0	0	0	0	0	0	0	0	0	0	0	0	0	0	0	0	0	0
Hövsgöl	HövsgölNS	489	7	50.7031	100.259	0	0	0	0	0	0	0	0	11.1111	0	0	0	0	0	11.1111	0	0	0	44.4444	0	0	0	11.1111	11.1111	144.444	0	0	0	0	0	0	0	0	0	0	0	0	0	0	0	0	0	0	0
Hövsgöl	HövsgölNS	490	7.5	50.5956	100.204	0	0	0	0	0	0	0	0	0	0	0	0	0	0	0	0	0	0	122.222	0	88.8889	0	0	0	11.1111	0	0	0	0	0	0	66.6667	0	22.2222	0	0	0	0	0	0	0	0	0	0
Hövsgöl	HövsgölNS	491	7	50.5486	100.168	0	0	0	0	0	0	0	0	0	0	0	0	0	0	11.1111	0	0	0	100	0	0	0	0	11.1111	55.5556	0	0	0	0	0	0	0	0	155.556	0	0	0	0	11.1111	0	22.2222	0	0	0
Hövsgöl	HövsgölNS	493	13.8	50.4967	100.195	0	0	0	0	0	0	0	0	0	0	0	0	0	0	11.1111	0	0	0	11.1111	0	11.1111	0	11.1111	11.1111	0	0	0	0	11.1111	0	0	0	0	0	0	0	0	0	22.2222	0	0	0	0	0
Hövsgöl	HövsgölNS	97003	12	50.9164	100.257	0	0	0	0	0	0	0	0	0	0	0	0	0	0	0	0	0	0	33.3333	0	0	0	0	422.222	22.2222	0	0	0	0	0	0	0	0	11.1111	0	0	0	0	0	0	0	0	0	0
Hövsgöl	HövsgölNS	97008	19.5	50.9164	100.257	0	11.1111	0	0	0	0	0	0	0	0	0	0	0	0	0	0	0	0	88.8889	0	44.4444	0	0	0	0	0	0	0	0	0	0	55.5556	0	0	22.2222	0	0	0	0	0	0	0	0	0
Hövsgöl	HövsgölNS	97010	18	50.9164	100.257	0	0	0	0	0	0	0	0	0	11.1111	0	0	0	0	0	0	0	0	144.444	0	11.1111	0	0	0	11.1111	0	0	0	0	0	0	33.3333	0	0	0	0	0	0	11.1111	0	0	0	0	0
Hövsgöl	HövsgölNS	97011	14	50.9847	100.28	0	0	0	0	0	0	0	0	0	0	0	0	0	0	0	0	0	0	11.1111	0	0	0	0	0	11.1111	0	0	0	0	0	0	11.1111	11.1111	11.1111	0	0	0	0	11.1111	0	0	0	0	0
Hövsgöl	HövsgölNS	97014	11	50.9847	100.28	0	0	0	0	0	0	0	0	0	0	0	0	0	0	0	0	0	0	11.1111	0	22.2222	0	0	0	0	0	0	0	0	0	0	11.1111	0	22.2222	0	0	11.1111	0	0	0	0	0	0	0
Hövsgöl	HövsgölNS	97018	18	50.9847	100.28	0	0	0	0	0	0	0	0	0	77.7778	0	0	0	0	0	0	0	0	200	0	0	0	0	11.1111	0	0	0	0	0	0	0	0	0	0	0	0	0	0	11.1111	0	0	0	0	0
Hövsgöl	HövsgölNS	97024	12	50.9914	100.708	0	0	0	0	0	0	0	0	0	0	0	0	0	0	0	0	0	0	0	0	88.8889	0	0	211.111	22.2222	0	0	0	0	0	0	11.1111	0	22.2222	0	0	0	0	0	0	0	0	0	0
Hövsgöl	HövsgölNS	97026	11.5	50.9914	100.708	0	0	0	0	0	0	0	0	0	0	0	0	0	0	0	0	0	0	33.3333	0	111.111	0	0	211.111	44.4444	0	0	0	0	0	0	22.2222	0	33.3333	0	0	0	0	0	0	0	0	0	0
Hövsgöl	HövsgölNS	97029	15	50.9914	100.708	0	0	0	0	0	0	0	0	0	0	0	0	0	0	11.1111	0	0	0	22.2222	0	66.6667	11.1111	0	0	0	0	0	0	66.6667	0	0	0	0	22.2222	0	0	0	0	0	0	0	0	0	0
Hövsgöl	HövsgölNS	97034	11	50.8975	100.604	0	0	0	0	0	0	11.1111	0	0	0	0	0	0	0	22.2222	0	0	0	355.556	0	55.5556	0	0	422.222	22.2222	0	0	0	22.2222	0	0	0	0	55.5556	0	0	0	0	0	0	0	0	0	0
Hövsgöl	HövsgölNS	97040	11	50.8975	100.604	0	0	0	0	0	0	0	0	0	0	0	0	0	0	22.2222	0	0	0	233.333	0	22.2222	0	0	144.444	55.5556	0	0	0	33.3333	0	0	22.2222	0	33.3333	0	0	0	0	0	0	0	0	0	0
Hövsgöl	HövsgölNS	97042	17	50.5625	100.45	0	0	0	0	0	0	0	0	0	0	0	0	0	0	0	0	0	0	100	0	44.4444	0	0	366.667	11.1111	0	0	0	11.1111	0	0	11.1111	0	0	0	0	0	0	0	0	0	0	0	0
Hövsgöl	HövsgölNS	97045	18	50.5625	100.45	0	11.1111	0	0	0	0	0	0	0	0	0	0	0	0	0	0	0	0	177.778	0	33.3333	0	0	466.667	33.3333	0	0	0	11.1111	0	0	55.5556	0	0	22.2222	0	0	0	0	0	0	0	0	0
Hövsgöl	HövsgölNS	97047	16	50.5625	100.45	0	0	0	0	0	0	0	0	0	0	0	0	0	0	0	0	0	0	77.7778	0	11.1111	0	0	1222.22	44.4444	0	0	0	0	0	0	11.1111	0	0	11.1111	0	0	0	0	0	0	0	0	0
Hövsgöl	HövsgölNS	97053	11	50.8975	100.604	0	0	0	0	0	0	0	0	0	0	0	0	0	0	11.1111	0	0	0	244.444	0	33.3333	0	0	277.778	111.111	0	0	0	11.1111	0	0	0	0	55.5556	0	0	0	0	0	0	0	0	0	0
Hövsgöl	HövsgölNS	97054	16	50.5961	100.483	0	0	0	0	0	0	0	0	0	0	0	0	0	0	0	0	0	0	44.4444	0	22.2222	0	0	300	11.1111	0	0	0	0	0	0	11.1111	0	0	0	0	0	0	0	0	0	0	0	0
Hövsgöl	HövsgölNS	97057	15	50.5961	100.483	0	0	0	0	0	0	0	0	0	0	0	0	0	0	0	0	0	0	0	0	0	22.2222	0	1033.33	22.2222	0	0	0	0	0	0	0	0	11.1111	0	0	0	0	11.1111	0	0	0	0	0
Hövsgöl	HövsgölNS	97060	13.5	50.5961	100.483	0	0	0	0	0	0	0	0	0	0	0	0	0	0	0	0	0	0	0	0	0	66.6667	0	22.2222	22.2222	0	0	0	0	0	0	33.3333	0	0	0	0	0	0	0	0	0	0	0	0
Tahoe	TahoeDP	CB26	43	39.2159	-119.936	0	0	0	0	0	0	0	0	0	0	0	0	0	25.641	0	0	0	0	0	0	0	0	0	0	0	0	0	0	0	0	0	0	0	0	0	0	0	0	0	0	0	0	0	0
Tahoe	TahoeDP	CB29	30	No data		0	0	0	0	0	0	0	0	0	0	0	0	0	25.641	0	0	0	0	0	0	0	0	0	0	0	0	0	0	0	0	0	0	0	0	0	0	0	0	0	0	0	0	0	0
Tahoe	TahoeDP	CB30	42	39.2153	-119.936	0	0	0	0	0	0	0	0	0	0	0	0	0	25.641	0	0	0	0	0	0	0	0	0	0	0	0	0	0	0	0	0	0	0	0	0	0	0	0	0	0	0	0	0	0
Tahoe	TahoeDP	CB34	47	39.2153	-119.936	0	0	0	0	0	0	0	0	0	0	0	0	0	25.641	0	0	0	0	0	0	0	0	0	0	0	0	0	0	0	0	0	0	0	0	0	0	0	0	0	0	0	0	0	0
Tahoe	TahoeDP	CB39	51	39.2147	-119.936	0	0	0	0	0	0	0	0	0	0	0	0	0	0	0	0	0	0	0	0	25.641	0	0	0	0	0	0	0	0	0	0	0	0	0	0	0	0	0	0	0	0	0	0	0
Tahoe	TahoeDP	CB48	55	39.2143	-119.936	0	0	0	0	0	0	0	0	0	0	0	0	0	25.641	0	0	0	0	0	0	0	0	0	0	0	0	0	0	0	0	0	0	0	0	0	0	0	0	0	0	0	0	0	0
Tahoe	TahoeDP	MARLA19	37	38.9923	-119.96	0	0	0	0	0	0	0	0	0	0	0	0	0	0	0	0	0	0	0	0	25.641	0	0	0	0	0	0	0	0	0	0	205.128	0	128.205	0	0	0	0	0	0	0	0	0	0
Tahoe	TahoeDP	MARLA20	36	38.9923	-119.96	0	0	25.641	0	0	0	0	0	0	25.641	25.641	0	0	0	0	0	0	0	0	0	0	0	0	0	0	0	0	0	0	0	0	76.9231	0	179.487	0	0	0	0	0	0	0	0	0	0
Tahoe	TahoeDP	MB16	37	39.092	-120.16	0	0	0	0	0	0	0	0	0	0	0	0	0	0	0	0	0	0	0	0	0	0	0	0	0	0	0	0	0	0	0	25.641	0	0	0	0	0	0	0	0	0	0	0	0
Tahoe	TahoeDP	MB17	34	39.0918	-120.159	0	0	0	0	0	0	0	0	0	0	0	0	0	0	0	0	0	0	0	0	51.2821	0	0	0	0	0	0	0	0	0	0	0	0	0	0	0	0	0	0	0	0	0	0	0
Tahoe	TahoeDP	MB29	40	39.0936	-120.16	0	0	0	0	0	0	0	0	0	0	0	0	0	0	0	0	0	0	0	0	25.641	0	0	0	0	0	0	0	0	0	0	0	0	0	0	0	0	0	0	0	0	0	0	0
Tahoe	TahoeDP	MB30	44	No data		0	0	0	0	0	0	0	0	0	0	0	0	0	0	0	0	0	0	0	0	25.641	0	0	0	0	0	0	0	0	0	0	0	0	0	0	0	0	0	0	0	0	0	0	0
Tahoe	TahoeDP	MB44	30	39.0935	-120.16	0	0	0	0	0	0	0	0	0	0	0	0	0	0	0	0	0	0	0	0	76.9231	0	0	0	0	0	0	0	0	0	0	76.9231	0	0	0	0	0	0	0	0	0	0	0	0
Tahoe	TahoeDP	MB46	36	No data		0	0	0	0	0	0	0	0	0	0	0	0	0	0	0	0	0	0	0	0	51.2821	0	0	0	0	0	0	0	0	0	0	0	0	0	0	0	0	0	0	0	0	0	0	0
Tahoe	TahoeDP	MB57	64	No data		0	0	0	0	0	0	0	0	0	0	0	0	0	0	0	0	0	0	0	0	0	0	0	0	25.641	0	0	0	0	0	0	0	0	0	0	0	0	0	0	0	0	0	0	0
Tahoe	TahoeDP	SL21	38	38.9705	-119.962	0	0	0	0	0	0	0	0	0	25.641	0	0	0	0	0	0	0	0	0	0	0	0	0	0	0	0	0	0	0	0	25.641	0	0	0	0	0	0	0	0	0	0	0	0	0
Tahoe	TahoeDP	SL24	30	38.9701	-119.962	0	0	0	0	25.641	0	0	0	0	0	0	0	0	0	0	0	0	0	0	0	0	0	0	0	0	0	0	0	0	0	0	0	0	0	0	0	0	0	0	0	0	0	0	0
Tahoe	TahoeDP	SL34	40	38.972	-119.963	0	0	0	0	0	0	0	0	0	0	0	0	0	0	0	0	0	0	25.641	0	0	0	0	0	0	0	0	0	0	0	0	0	0	0	0	0	0	0	0	0	0	0	0	0
Tahoe	TahoeDP	SL35	33	38.9714	-119.962	0	0	0	0	0	0	0	0	0	0	0	0	0	0	0	0	0	0	0	0	76.9231	0	0	0	0	0	0	0	0	0	0	0	0	0	0	0	0	0	0	0	0	0	0	0
Tahoe	TahoeDP	SL36	31	38.9718	-119.962	0	0	0	0	0	0	0	0	0	0	25.641	0	0	0	0	0	0	0	0	0	0	0	0	0	0	0	0	0	0	0	0	0	0	0	0	0	0	0	0	0	0	0	0	0
Tahoe	TahoeDP	SL37	38	38.9717	-119.963	0	0	0	0	0	0	0	0	0	0	0	0	0	0	0	0	0	0	0	0	0	0	0	0	0	0	0	0	0	0	0	0	0	0	0	0	0	0	0	0	0	0	0	0
Tahoe	TahoeDP	ZC19	34	39.0085	-119.959	0	0	0	0	0	0	0	0	0	25.641	0	0	0	0	0	0	0	0	0	0	0	0	0	0	0	0	0	0	0	0	0	0	0	0	0	0	0	0	0	0	0	0	0	0
Tahoe	TahoeNS	Carnelian1	15	39.2215	-120.081	0	0	0	0	0	0	0	0	0	0	86.9565	0	0	0	0	0	0	0	0	0	0	0	0	0	43.4783	0	0	0	0	0	0	0	0	0	0	0	0	43.4783	0	0	0	0	0	86.9565
Tahoe	TahoeNS	Carnelian2	15	No data		0	0	0	0	0	0	0	0	0	0	173.913	0	0	0	0	0	0	0	0	0	43.4783	0	0	0	0	0	0	0	0	0	0	43.4783	0	0	0	0	0	0	0	0	0	0	0	0
Tahoe	TahoeNS	Carnelian3	15	No data		0	0	0	0	0	0	0	0	0	43.4783	43.4783	0	0	0	0	0	0	0	0	0	43.4783	0	0	43.4783	0	0	0	0	0	0	0	0	0	43.4783	0	0	0	43.4783	0	0	0	0	0	0
Tahoe	TahoeNS	Carnelian4	10	39.2236	-120.081	0	0	0	0	0	0	0	0	0	0	0	0	0	0	0	0	0	0	0	0	0	0	0	0	0	0	0	0	0	0	0	0	0	43	0	0	0	0	0	0	0	0	0	0
Tahoe	TahoeNS	Carnelian5	10	No data		0	0	0	0	0	0	0	0	0	0	43.4783	0	0	0	0	0	0	0	43.4783	0	43.4783	0	0	0	0	0	0	0	0	0	0	0	0	86	0	0	0	434.783	0	0	0	0	0	0
Tahoe	TahoeNS	Carnelian6	10	No data		0	0	0	0	0	0	0	0	0	0	43.4783	0	0	0	0	0	0	0	43.4783	0	173.913	0	0	0	43.4783	0	0	0	0	0	0	0	0	0	0	0	0	217.391	0	0	0	0	0	0
Tahoe	TahoeNS	CB1	12	39.2176	-119.931	0	0	0	0	0	0	0	0	0	0	0	0	0	0	0	0	0	0	0	0	25.641	0	0	0	51.2821	0	0	0	0	0	0	0	0	0	0	0	0	0	0	0	0	0	0	0
Tahoe	TahoeNS	CB10	3.5	39.221	-119.93	0	0	0	0	0	0	0	0	0	0	0	0	0	0	0	0	0	0	0	0	0	0	0	0	0	0	0	0	0	0	0	0	0	0	0	0	0	0	0	0	0	0	25.641	0
Tahoe	TahoeNS	CB11	4	39.221	-119.93	0	0	0	0	0	0	0	0	0	0	0	0	0	0	0	0	0	0	0	0	0	0	0	0	25.641	0	0	0	0	0	0	0	0	0	0	0	0	0	0	0	0	0	51.2821	0
Tahoe	TahoeNS	CB2	13	39.2176	-119.931	0	0	0	0	0	0	0	0	0	0	0	0	0	0	0	0	0	0	0	0	0	0	0	0	0	0	0	0	0	0	0	0	0	0	0	0	0	0	0	0	0	0	0	0
Tahoe	TahoeNS	CB3	12	39.2174	-119.931	0	0	0	0	0	0	0	0	0	0	0	0	0	0	0	0	0	0	0	0	0	0	0	0	0	0	0	0	0	0	0	25.641	0	0	0	0	0	0	0	0	0	0	0	0
Tahoe	TahoeNS	CB4	12.5	39.2172	-119.931	0	0	0	0	0	0	0	0	0	0	0	0	25.641	0	0	0	0	0	0	0	0	0	0	0	25.641	0	0	0	0	0	0	0	0	0	0	0	0	0	0	0	0	0	0	0
Tahoe	TahoeNS	CB5	11	39.2187	-119.93	0	0	0	0	0	0	0	0	0	0	0	0	0	0	0	0	0	0	0	0	25.641	0	0	0	0	0	0	0	0	0	0	0	0	26	0	0	0	0	0	0	0	0	0	0
Tahoe	TahoeNS	CB7	7	39.2201	-119.93	0	0	0	0	0	0	0	0	0	0	0	0	0	0	0	0	0	0	0	0	0	0	0	0	25.641	0	0	0	0	0	0	25.641	0	0	0	25.641	0	0	0	0	0	0	256.41	0
Tahoe	TahoeNS	CB8	7	39.2201	-119.929	0	0	0	0	25.641	0	0	0	0	0	0	0	0	0	0	0	0	0	0	0	0	0	0	0	25.641	0	0	0	0	0	0	358.974	0	0	0	0	76.9231	0	0	0	0	0	76.9231	0
Tahoe	TahoeNS	CB9	4	39.221	-119.93	0	0	0	0	0	0	0	0	0	0	0	0	0	0	0	0	0	0	0	0	0	0	0	0	25.641	0	0	0	0	0	0	0	0	0	0	0	0	0	0	0	0	0	0	0
Tahoe	TahoeNS	CR1	5	39.0455	-119.95	0	0	0	0	0	0	0	0	0	0	51.2821	0	0	0	0	0	0	0	0	0	0	0	0	0	25.641	0	0	0	0	0	0	0	0	25.641	0	0	0	25.641	0	0	0	0	0	0
Tahoe	TahoeNS	CR2	6	No data		0	0	0	0	0	0	0	0	0	0	76.9231	0	0	0	0	0	0	0	0	0	0	0	0	0	25.641	0	0	0	0	0	0	0	0	0	0	0	0	51.2821	0	0	0	0	0	0
Tahoe	TahoeNS	CR3	6	39.0458	-119.95	25.641	0	0	0	0	0	0	0	0	0	51.2821	0	0	25.641	0	0	0	0	0	0	0	0	0	0	51.2821	0	0	0	0	0	0	102.564	0	0	0	0	0	0	0	0	0	0	0	0
Tahoe	TahoeNS	CR4	10	39.0455	-119.952	0	0	0	0	0	0	0	0	0	0	51.2821	0	0	0	0	0	0	0	0	0	25.641	0	0	0	0	0	0	0	0	0	0	25.641	0	25.641	0	0	0	51.2821	0	0	0	0	0	0
Tahoe	TahoeNS	CR5	10	No data		0	0	0	0	0	0	0	0	0	0	0	0	0	0	0	0	0	0	0	0	0	0	0	0	0	0	0	0	0	0	0	0	0	25.641	0	0	0	0	0	0	0	0	0	0
Tahoe	TahoeNS	CR6	10	No data		0	0	0	0	0	0	0	0	0	25.641	25.641	0	0	0	0	0	0	0	0	0	0	0	0	0	0	25.641	0	0	0	0	0	0	0	0	0	0	0	0	0	0	0	0	0	0
Tahoe	TahoeNS	CR7	15	39.0455	-119.953	0	0	0	0	0	0	0	0	0	0	25.641	0	0	0	0	0	0	0	0	0	51.2821	0	0	0	51.2821	0	0	0	0	0	0	0	0	25.641	0	0	0	0	0	0	0	0	0	0
Tahoe	TahoeNS	CR8	15	No data		0	0	0	0	0	0	0	0	0	0	0	0	0	0	0	0	0	0	0	0	102.564	0	0	0	25.641	0	0	0	0	0	0	0	0	0	0	0	0	0	0	0	0	0	0	0
Tahoe	TahoeNS	ELK4	15	38.9867	-119.962	0	0	0	0	0	0	0	0	0	0	86.9565	0	0	0	0	0	0	0	0	0	0	0	0	0	0	0	0	0	0	0	0	0	0	913	0	0	0	217.391	0	0	0	0	0	0
Tahoe	TahoeNS	Emerald1	5	38.9637	-120.083	0	0	0	0	0	0	0	0	0	0	0	0	0	0	0	0	0	0	0	0	0	0	0	0	0	0	0	0	0	0	0	86.9565	0	0	0	0	0	0	0	0	0	0	0	0
Tahoe	TahoeNS	Emerald2	5	No data		0	0	0	0	0	0	0	0	0	0	0	0	0	0	0	0	0	0	0	0	43.4783	0	0	0	0	0	0	0	0	0	0	43.4783	0	0	0	0	0	86.9565	0	0	0	0	0	0
Tahoe	TahoeNS	Emerald3	5	No data		0	0	0	0	0	0	0	0	0	0	43.4783	0	0	0	43.4783	0	0	0	0	0	43.4783	0	0	0	0	0	130.435	0	0	0	173.913	43.4783	0	0	0	0	43.4783	0	0	0	0	0	0	0
Tahoe	TahoeNS	Emerald4	10	38.9623	-120.084	0	0	0	0	86.9565	0	0	0	0	0	0	0	0	0	86.9565	0	0	0	0	0	43.4783	0	0	0	0	0	43.4783	0	0	0	0	0	0	0	0	0	0	86.9565	0	0	0	0	0	0
Tahoe	TahoeNS	Emerald5	10	No data		0	0	0	0	43.4783	0	0	0	0	0	0	0	0	0	86.9565	0	0	0	0	0	0	0	0	0	0	0	0	0	0	0	0	0	0	0	0	0	43.4783	0	0	0	0	0	0	0
Tahoe	TahoeNS	Emerald6	10	No data		0	0	130.435	0	0	0	0	0	0	0	0	0	0	0	43.4783	0	0	0	0	0	0	0	0	0	0	0	86.9565	0	0	0	0	0	0	43.4783	0	0	0	130.435	0	0	0	0	0	0
Tahoe	TahoeNS	Emerald7	15	38.9625	-120.085	0	0	0	0	0	0	0	0	0	0	0	0	0	0	0	0	0	0	0	0	0	0	0	0	0	0	0	0	0	0	0	0	0	0	0	0	0	0	0	0	0	0	0	0
Tahoe	TahoeNS	Emerald8	15	No data		0	0	0	0	0	0	0	0	0	0	0	0	0	0	0	0	0	0	0	0	0	0	0	0	0	0	0	0	0	0	0	0	0	0	0	0	0	0	0	0	0	0	0	0
Tahoe	TahoeNS	Emerald9	15	No data		0	0	0	0	0	0	0	0	0	0	0	0	0	0	0	0	0	0	0	0	0	0	0	0	0	0	0	0	0	0	43.4783	0	0	0	0	0	0	0	0	0	0	0	0	0
Tahoe	TahoeNS	MARLA1	4	38.993	-119.956	0	0	0	0	25.641	0	0	0	0	0	0	0	0	0	0	0	0	0	0	0	0	0	0	0	0	0	0	0	0	0	0	0	0	0	0	51.2821	51.2821	0	0	0	0	0	0	0
Tahoe	TahoeNS	MARLA12	12	38.9921	-119.959	0	0	0	0	0	0	0	0	0	0	0	0	0	0	0	0	0	0	0	0	0	0	0	0	0	0	0	0	0	0	0	0	0	0	0	0	0	0	0	0	0	0	0	0
Tahoe	TahoeNS	MARLA15	14	38.9926	-119.959	0	0	0	0	51.2821	0	0	0	0	0	51.2821	0	0	0	0	0	0	0	0	0	0	0	0	0	25.641	0	0	0	0	0	0	0	0	0	0	0	0	0	0	0	0	0	0	0
Tahoe	TahoeNS	MARLA2	4	38.993	-119.956	0	0	0	0	435.897	0	0	0	0	0	25.641	0	0	0	0	0	0	0	0	0	0	0	0	0	0	0	0	0	0	0	0	25.641	0	0	0	76.9231	0	179.487	0	0	0	0	0	0
Tahoe	TahoeNS	MARLA4	5	38.9929	-119.957	0	0	0	0	51.2821	0	0	0	0	0	0	0	0	0	0	0	0	0	0	0	0	0	0	0	0	0	0	0	0	0	0	0	0	0	0	76.9231	0	0	0	0	0	0	0	0
Tahoe	TahoeNS	MARLA5	6	38.993	-119.958	0	0	0	0	51.2821	0	0	0	0	0	0	0	0	0	0	0	0	0	0	0	0	25.641	0	0	0	0	0	0	0	0	0	0	0	0	0	102.564	0	0	0	0	0	0	0	0
Tahoe	TahoeNS	MARLA6	5	38.9927	-119.959	0	0	0	0	25.641	0	0	0	0	0	0	0	0	0	0	0	0	0	0	0	0	0	0	0	0	0	0	0	0	0	0	0	0	0	0	0	25.641	0	0	0	0	0	0	0
Tahoe	TahoeNS	MARLA7	7	38.9927	-119.959	0	0	0	0	51.2821	0	0	0	0	0	76.9231	0	0	0	0	0	0	0	0	0	0	0	0	0	0	0	0	0	0	0	0	25.641	0	102.564	0	25.641	0	51.2821	0	0	0	0	0	0
Tahoe	TahoeNS	MARLA8	14	38.9926	-119.959	0	0	0	0	0	0	0	0	0	0	25.641	0	0	0	0	0	0	0	0	0	25.641	0	0	0	0	0	0	0	0	0	0	0	0	76.9231	0	0	0	0	0	0	0	0	0	0
Tahoe	TahoeNS	MARLA9	10	38.9922	-119.959	0	0	0	0	51.2821	0	0	0	0	0	25.641	0	0	0	0	0	0	0	0	0	0	0	0	0	0	0	0	0	0	0	0	0	0	25.641	0	0	0	0	0	0	0	0	0	0
Tahoe	TahoeNS	MB1	14	39.0929	-120.161	0	0	0	0	0	0	0	0	0	0	0	0	0	0	0	0	0	0	0	0	0	0	0	0	0	0	0	0	0	0	0	0	0	25.641	0	0	0	0	0	0	0	0	0	0
Tahoe	TahoeNS	MB11	14	39.0915	-120.16	0	0	0	0	0	0	0	0	0	0	0	0	0	0	0	0	0	0	0	0	51.2821	0	0	0	0	0	0	0	0	0	0	25.641	0	0	0	0	0	0	0	0	0	0	0	25.641
Tahoe	TahoeNS	MB2	6	39.0917	-120.16	0	0	0	0	25.641	0	0	0	0	0	0	0	0	0	0	0	0	0	0	0	76.9231	0	0	0	0	25.641	0	0	0	0	0	51.2821	0	0	0	0	0	0	0	0	0	0	0	51.2821
Tahoe	TahoeNS	MB3	6	39.0918	-120.161	0	0	0	0	51.2821	0	0	0	0	0	0	0	0	0	0	25.641	0	0	51.2821	0	76.9231	0	0	0	0	25.641	0	0	0	0	0	25.641	0	25.641	0	0	0	0	0	0	0	0	0	0
Tahoe	TahoeNS	MB6	10	39.0916	-120.16	0	0	0	0	0	0	0	0	0	0	0	0	0	0	0	0	0	51.2821	0	0	0	0	0	0	0	0	0	0	0	0	0	0	0	25.641	0	0	0	0	0	0	0	0	0	538.462
Tahoe	TahoeNS	MB9	9	No data		0	0	0	0	0	0	0	0	0	0	0	0	0	0	0	0	0	0	25.641	0	205.128	0	0	0	0	25.641	0	0	0	25.641	0	51.2821	0	51.2821	0	0	0	0	0	0	0	0	0	205.128
Tahoe	TahoeNS	Meek1	15	39.0375	-120.12	0	0	0	0	0	0	0	0	0	0	0	0	0	0	0	0	0	0	0	0	86.9565	0	0	0	0	0	0	0	0	0	43.4783	0	0	0	0	0	0	0	0	0	0	0	0	0
Tahoe	TahoeNS	Meek3	15	No data		0	0	0	0	0	0	0	0	0	0	43.4783	0	0	0	0	0	0	0	0	0	304.348	0	0	0	0	0	0	0	0	0	0	0	0	0	0	0	0	0	0	0	0	0	0	0
Tahoe	TahoeNS	Meek4	10	39.0374	-120.12	0	0	0	0	173.913	0	0	0	0	0	43.4783	0	0	0	0	0	0	0	0	0	43.4783	0	0	0	43.4783	0	86.9565	0	0	0	43.4783	0	0	0	0	0	0	0	0	0	0	0	0	0
Tahoe	TahoeNS	Meek5	10	No data		0	0	0	0	0	0	0	0	0	0	0	0	0	0	0	0	0	0	0	0	43.4783	0	0	0	0	0	0	0	0	0	0	0	0	0	0	0	0	0	0	0	0	0	0	0
Tahoe	TahoeNS	Meek5	10	No data		0	0	0	0	0	0	0	0	0	0	0	0	0	43.4783	0	0	0	0	0	0	173.913	0	0	0	0	0	0	0	0	0	0	86.9565	0	0	0	0	0	0	0	0	0	0	0	0
Tahoe	TahoeNS	Meek6	10	No data		0	0	0	0	130.435	0	0	0	0	0	0	0	0	0	0	0	0	0	0	0	478.261	0	0	0	0	0	0	0	0	43.4783	0	130.435	0	0	0	0	0	0	0	0	0	0	0	0
Tahoe	TahoeNS	Meek7	5	39.0375	-120.121	0	0	0	0	0	0	0	0	0	0	0	0	0	0	0	0	0	0	0	0	0	0	0	0	0	0	0	0	0	0	0	43.4783	0	0	0	0	0	0	0	0	0	0	0	0
Tahoe	TahoeNS	Meek8	5	No data		0	0	0	0	43.4783	0	0	0	0	0	0	0	0	0	0	0	0	0	0	0	0	0	0	0	0	0	0	0	0	0	0	0	0	0	0	0	0	0	0	0	0	0	0	0
Tahoe	TahoeNS	Meek8	5	No data		0	0	0	0	0	0	0	0	0	0	0	0	0	0	0	0	0	0	0	0	217.391	0	0	0	0	0	43.4783	0	0	0	0	43.4783	0	0	0	0	0	0	0	0	0	0	0	0
Tahoe	TahoeNS	Meek9	5	No data		0	0	0	0	0	0	0	0	0	0	0	0	0	0	0	0	0	0	0	0	0	0	0	0	0	0	43.4783	0	0	0	0	43.4783	0	0	0	0	0	0	0	0	0	0	0	0
Tahoe	TahoeNS	RICH 10	7	38.9425	-120.041	0	0	0	0	782.609	0	0	0	0	0	0	86.9565	0	0	0	0	0	0	0	0	130.435	0	0	0	0	0	173.913	0	0	0	0	0	0	217.391	0	0	0	0	0	0	0	0	0	0
Tahoe	TahoeNS	RICH 11	8	38.9428	-120.041	0	0	0	0	2130.43	0	0	0	0	0	173.913	43.4783	0	0	0	0	0	0	0	0	86.9565	0	0	0	0	0	86.9565	0	0	0	0	0	0	86.9565	0	0	0	0	0	0	0	0	0	0
Tahoe	TahoeNS	RICH 13	12	No data		0	0	0	43.4783	0	0	0	0	0	0	43.4783	0	0	0	0	0	0	0	0	0	0	0	0	0	0	0	0	0	0	0	0	0	0	43.4783	0	0	0	0	0	0	0	0	0	0
Tahoe	TahoeNS	RICH 14	14	38.9452	-120.042	0	0	0	0	86.9565	0	0	0	0	0	0	0	0	0	0	0	0	0	0	0	43.4783	0	0	0	0	0	0	0	0	0	0	0	0	0	0	0	0	0	0	0	0	0	0	0
Tahoe	TahoeNS	RICH 15	14	38.9452	-120.043	0	0	0	0	43.4783	0	0	0	0	0	0	0	0	0	0	0	0	0	0	0	86.9565	0	0	0	0	0	0	0	0	0	0	0	0	0	0	0	0	0	0	0	0	0	0	0
Tahoe	TahoeNS	RICH 8	7	No data		0	0	0	0	391.304	0	0	0	0	0	0	0	0	0	0	0	43.4783	0	0	0	43.4783	0	0	0	0	0	43.4783	0	0	0	0	0	0	130.435	0	0	0	0	0	0	0	0	0	0
Tahoe	TahoeNS	RICH 9	7	No data		0	0	0	0	217.391	0	0	0	0	0	0	0	0	0	0	0	86.9565	0	0	0	0	0	0	0	0	0	0	0	0	0	0	0	0	43.4783	0	0	0	0	0	0	0	0	0	0
Tahoe	TahoeNS	SH1	5	39.2011	-119.932	0	0	0	0	0	0	0	0	43.4783	0	0	0	0	0	0	0	0	0	0	0	173.913	0	0	0	0	0	0	0	0	0	0	0	0	0	0	0	0	0	0	0	0	0	0	0
Tahoe	TahoeNS	SH2	5	No data		0	0	0	0	0	0	0	0	0	0	43.4783	0	0	0	0	0	0	0	0	0	130.435	0	0	0	0	0	0	0	0	0	43.4783	43.4783	0	0	0	0	0	0	0	0	0	0	0	0
Tahoe	TahoeNS	SH3	5	39.2011	-119.932	0	0	0	0	0	0	0	0	0	0	0	0	0	0	0	0	0	0	0	0	0	0	0	0	0	0	0	0	0	0	0	86.9565	0	0	0	0	0	0	0	0	0	0	0	0
Tahoe	TahoeNS	SH4	5	39.0455	-119.95	0	0	0	0	0	0	0	0	0	0	0	0	0	0	0	0	0	0	0	0	43.4783	0	0	0	0	0	0	0	0	0	0	0	0	0	0	0	43.4783	0	0	0	0	0	0	0
Tahoe	TahoeNS	SL1	6	38.9674	-119.955	0	0	0	0	0	0	0	0	0	0	25.641	0	0	0	0	0	0	0	0	0	0	0	0	0	25.641	0	0	0	0	0	0	0	0	0	0	0	0	0	0	0	0	0	0	0
Tahoe	TahoeNS	SL10	14	38.9693	-119.959	0	0	0	0	0	0	0	0	0	0	0	0	0	0	0	0	0	0	0	0	0	0	0	0	0	0	0	0	0	0	0	0	0	0	0	0	0	25.641	0	0	0	0	0	0
Tahoe	TahoeNS	SL11	13	38.9693	-119.958	0	0	0	0	25.641	0	0	0	0	0	0	0	0	0	0	0	0	0	0	0	25.641	0	0	0	0	0	0	0	0	0	0	0	0	0	0	0	0	0	0	0	0	0	0	0
Tahoe	TahoeNS	SL12	11	38.9688	-119.958	0	0	0	0	51.2821	0	0	0	0	0	0	0	0	0	0	0	0	0	0	0	76.9231	0	0	0	0	0	0	0	0	0	0	0	0	0	0	0	0	0	0	0	0	0	0	0
Tahoe	TahoeNS	SL2	5	38.9668	-119.954	0	0	0	0	282.051	0	0	0	0	0	0	0	0	0	0	0	0	0	0	0	0	0	0	0	51.2821	0	0	0	0	0	0	0	0	0	0	0	0	153.846	0	0	0	0	0	0
Tahoe	TahoeNS	SL3	4	38.9669	-119.953	0	0	0	0	538.462	0	0	0	0	0	0	0	0	0	0	0	0	0	0	0	0	0	0	0	25.641	0	0	0	0	0	0	0	0	25.641	0	0	0	205.128	0	0	0	25.641	0	0
Tahoe	TahoeNS	SL5	7	38.9683	-119.956	0	0	0	0	76.9231	0	0	0	0	0	0	0	0	0	0	0	0	0	0	0	25.641	0	0	0	25.641	0	0	0	0	0	0	0	0	0	0	0	0	0	0	0	0	0	0	0
Tahoe	TahoeNS	SL6	7	38.9686	-119.956	0	0	0	0	51.2821	0	0	0	0	0	0	0	0	0	0	0	0	0	0	0	51.2821	0	0	0	0	0	0	0	0	0	0	0	0	25.641	0	0	0	0	0	0	0	0	0	0
Tahoe	TahoeNS	SL7	9	38.9683	-119.957	0	0	0	0	0	0	0	0	0	0	0	0	0	0	0	0	0	0	0	0	0	0	0	0	0	0	0	0	0	0	0	0	0	0	0	0	0	0	0	0	0	0	0	0
Tahoe	TahoeNS	SL8	10	38.9688	-119.958	0	0	0	0	51.2821	0	0	0	0	0	0	0	0	0	0	0	0	0	0	0	0	0	0	0	25.641	0	0	0	0	0	0	0	0	25.641	0	0	0	0	0	0	0	0	0	0
Tahoe	TahoeNS	SL9	15.5	38.9695	-119.959	0	0	0	0	0	0	0	0	0	0	0	0	0	0	0	0	0	0	0	0	25.641	0	0	0	0	0	0	0	0	0	0	0	0	0	0	0	0	0	0	0	0	0	0	0
Tahoe	TahoeNS	TB10	5	No data		0	0	0	0	0	0	0	0	0	0	0	0	0	0	0	0	0	0	0	0	0	0	0	0	0	0	0	0	0	26.087	0	0	0	0	0	17.3913	0	43.4783	0	0	0	0	0	0
Tahoe	TahoeNS	TB12	10	39.1349	-120.151	0	0	0	0	0	0	0	0	0	0	0	0	0	0	0	0	0	0	0	0	26.087	0	0	0	0	0	0	0	0	0	0	43.4783	0	0	0	0	0	0	0	0	0	0	0	0
Tahoe	TahoeNS	TB3	5.5	39.1777	-120.124	0	0	0	0	0	0	0	0	0	0	0	0	26.087	0	0	0	0	0	0	0	0	0	0	0	0	0	0	0	0	0	0	0	0	0	0	0	0	60.8696	0	0	0	0	0	0
Tahoe	TahoeNS	TB7	6.6	39.1632	-120.136	0	0	0	0	0	0	0	0	0	0	0	0	0	0	0	0	0	0	0	0	0	0	0	0	0	0	0	0	0	0	0	0	0	0	0	0	0	8.69565	0	0	0	0	0	0
Tahoe	TahoeNS	ZC10	10	39.0085	-119.954	0	0	0	0	0	0	0	0	0	0	0	0	0	0	0	0	0	0	0	0	25.641	0	0	0	0	0	0	0	0	0	0	0	0	0	0	0	0	0	0	0	0	0	0	0
Tahoe	TahoeNS	ZC11	11	39.0084	-119.955	0	0	0	0	0	0	0	0	0	0	25.641	0	0	0	0	0	0	0	0	0	153.846	0	0	0	0	0	0	0	0	0	0	0	0	0	0	0	0	0	0	0	0	0	0	0
Tahoe	TahoeNS	ZC3	4	39.0079	-119.951	0	0	0	0	0	0	0	0	0	0	0	0	0	0	0	0	0	0	0	0	25.641	0	0	0	0	0	0	0	0	0	0	0	0	0	0	0	0	0	0	0	0	0	0	0
Tahoe	TahoeNS	ZC4	5	39.008	-119.951	0	0	0	0	128.205	0	0	0	0	0	0	0	0	0	0	0	0	0	0	0	153.846	0	0	0	0	0	0	0	0	0	0	0	0	0	0	0	0	25.641	0	0	0	0	0	0
Tahoe	TahoeNS	ZC5	5	39.008	-119.952	0	0	0	0	0	0	0	0	0	0	0	0	0	0	0	0	0	0	0	0	76.9231	0	0	0	0	0	0	0	0	0	0	0	0	52	0	0	0	0	0	0	0	0	0	0
Tahoe	TahoeNS	ZC6	8	39.0082	-119.952	0	0	0	0	0	0	0	0	0	0	0	0	0	0	0	0	0	0	0	0	179.487	0	0	0	0	0	0	0	0	0	0	0	0	0	0	0	0	0	0	0	0	0	0	0
Tahoe	TahoeNS	ZC7	8	39.0081	-119.952	0	0	0	0	0	0	0	0	0	0	0	0	0	0	0	0	0	0	0	0	76.9231	0	0	0	0	0	0	0	0	0	0	0	0	0	0	0	0	0	0	0	0	0	0	0
Tahoe	TahoeNS	ZC8	8	39.0081	-119.952	0	0	0	0	0	0	0	0	0	0	0	0	0	0	0	0	0	0	0	0	76.9231	0	0	0	0	0	0	0	0	0	0	0	0	0	0	0	0	0	0	0	0	0	0	0
Tahoe	TahoeNS	ZC9	9	39.0084	-119.953	0	0	0	0	0	0	0	0	0	0	0	0	0	0	0	0	0	0	0	0	102.564	0	0	0	0	0	0	0	0	0	0	0	0	0	0	0	0	0	0	0	0	0	0	0
Tahoe	TahoeNS	Zephyr 9	5	No data		0	0	0	0	0	0	0	0	0	0	391.304	0	0	0	0	0	0	0	0	0	86.9565	0	0	0	0	0	0	0	0	0	0	0	0	565	0	0	0	86.9565	0	0	0	0	0	0
Tahoe	TahoeNS	Zephyr1	15	No data		0	0	0	0	0	0	0	0	0	0	0	0	0	0	0	0	0	0	0	0	130.435	0	0	0	0	0	0	0	0	0	0	0	0	0	0	0	0	0	0	0	0	0	0	0
Tahoe	TahoeNS	Zephyr2	15	No data		0	0	0	0	0	0	0	0	0	0	0	0	0	0	0	0	0	0	0	0	43.4783	0	0	0	43.4783	0	0	0	0	0	0	0	0	0	0	0	0	0	0	0	0	0	0	0
Tahoe	TahoeNS	Zephyr3	15	No data		0	0	0	0	0	0	0	0	0	0	0	0	0	0	0	0	0	0	0	0	86.9565	0	0	0	43.4783	0	0	0	0	0	0	0	0	0	0	0	0	0	0	0	0	0	0	0
Tahoe	TahoeNS	Zephyr4	10	39.0076	-119.954	0	0	0	0	0	0	0	0	0	0	0	0	0	0	0	0	0	0	0	0	260.87	0	0	0	0	0	0	0	0	0	0	0	0	0	0	0	0	0	0	0	0	0	0	0
Tahoe	TahoeNS	Zephyr5	10	No data		0	0	0	0	0	0	0	0	0	0	0	0	0	0	43.4783	0	0	0	0	0	304.348	0	0	0	0	0	0	0	0	0	0	0	0	0	0	0	0	0	0	0	0	0	0	0
Tahoe	TahoeNS	Zephyr6	10	39.0077	-119.954	0	0	0	0	0	0	0	0	0	0	0	0	0	0	0	0	0	0	0	0	86.9565	0	0	0	0	0	0	0	0	0	0	0	0	43.4783	0	0	0	0	0	0	0	0	0	0
[truncated: 11 more columns]
